# Supplementary material for: Interactions of Galloylated Polyphenols with a Simple Gram-Negative Bacterial Membrane Lipid Model
Source: Membranes (Basel). 2024 Feb 8;14(2):47. doi: 10.3390/membranes14020047 (PMC10890094; doi:10.3390/membranes14020047)
Supplement: Supplementary file 1 [file membranes-14-00047-s001.zip]

Archive with 1 entries (1 files):
- membranes-2831284-supplementary.pdf
